# Supplementary material for: Larva and pupa of Megatoma (s. str.) undata (Linnaeus, 1758) with remarks on biology and economic importance (Coleoptera, Dermestidae)
Source: Zookeys. 2017 Sep 18;(698):59–74. doi: 10.3897/zookeys.698.14049 (PMC5673859; doi:10.3897/zookeys.698.14049)
Supplement: XML Treatment for Megatoma [file zookeys.698.14049-treatment1.xml]

<!DOCTYPE tp:taxon-treatment
  PUBLIC "-//TaxonX//DTD Taxonomic Treatment Publishing DTD v0 20100105//EN" "tax-treatment-NSO.dtd">
<tp:taxon-treatment xmlns:tp="http://www.plazi.org/taxpub"><tp:treatment-meta><kwd-group><label>Taxon classification</label><kwd><named-content xmlns:xlink="http://www.w3.org/1999/xlink" content-type="kingdom">Animalia</named-content></kwd><kwd><named-content xmlns:xlink="http://www.w3.org/1999/xlink" content-type="order">Coleoptera</named-content></kwd><kwd><named-content xmlns:xlink="http://www.w3.org/1999/xlink" content-type="family">Dermestidae</named-content></kwd></kwd-group><mixed-citation publication-type="journal"><person-group><name><surname>Kadej</surname><given-names>Marcin</given-names></name></person-group><article-title>Larva and pupa of <tp:taxon-name><tp:taxon-name-part taxon-name-part-type="genus" reg="Megatoma">Megatoma</tp:taxon-name-part> <tp:taxon-name-part taxon-name-part-type="sensu">(s. str.)</tp:taxon-name-part> <tp:taxon-name-part taxon-name-part-type="species" reg="undata">undata</tp:taxon-name-part></tp:taxon-name> (Linnaeus, 1758) with remarks on biology and economic importance (<tp:taxon-name><tp:taxon-name-part taxon-name-part-type="order">Coleoptera</tp:taxon-name-part></tp:taxon-name>, <tp:taxon-name><tp:taxon-name-part taxon-name-part-type="family">Dermestidae</tp:taxon-name-part></tp:taxon-name>)</article-title><source>Zookeys</source><day>18</day><month>9</month><year>2017</year><volume>2017</volume><issue>698</issue><fpage>59</fpage><lpage>74</lpage><pub-id pub-id-type="doi">10.3897/zookeys.698.14049</pub-id></mixed-citation></tp:treatment-meta><tp:nomenclature><label>Genus</label><tp:taxon-name>
              <tp:taxon-name-part taxon-name-part-type="genus" reg="Megatoma">Megatoma</tp:taxon-name-part>
            </tp:taxon-name><tp:taxon-authority>Herbst, 1792</tp:taxon-authority><xref ref-type="fig" rid="F1">Figs 1–3</xref><xref ref-type="fig" rid="F2">, 4–6</xref><xref ref-type="fig" rid="F3">, 7–16</xref><xref ref-type="fig" rid="F4">, 17–21</xref><tp:nomenclature-citation-list><tp:nomenclature-citation><tp:taxon-name>
                  <tp:taxon-name-part taxon-name-part-type="genus" reg="Megatoma">Megatoma</tp:taxon-name-part> <tp:taxon-name-part taxon-name-part-type="sensu">(s. str.)</tp:taxon-name-part> <tp:taxon-name-part taxon-name-part-type="species" reg="undata">undata</tp:taxon-name-part></tp:taxon-name><comment>(Linnaeus, 1758)</comment></tp:nomenclature-citation></tp:nomenclature-citation-list></tp:nomenclature><tp:treatment-sec sec-type="material" id="SECID0EZXAE"><title>Material examined.</title><p>One larva, and 15 exuviae. Original label: “Kazimierz n/W 16.10.1950 leg. M. Mroczkowski [Kazimierz under Vistula]”; seven larvae ”Polonia Kazimierz n/W, 28.3.1951, cult. M. Mroczkowski [Kazimierz under Vistula] / larwy 16.10.1950 w komorach samotnych pszczół w ścianie lessowej [larvae in the chambers of solitary bees in the wall of loess], leg. M. Mroczkowski”. Seven larvae. Original label: ”Kazimierz n. Wisłą w gniazdach błonkówek [Kazimierz under Vistula in the nests of <tp:taxon-name><tp:taxon-name-part taxon-name-part-type="order">Hymenoptera</tp:taxon-name-part></tp:taxon-name>] 17.V.1955, leg. M. Mroczkowski”. Seven exuviae. Original label: “Kazimierz n. Wisłą w gniazdach błonkówek [Kazimierz under Vistula in the nests of <tp:taxon-name><tp:taxon-name-part taxon-name-part-type="order">Hymenoptera</tp:taxon-name-part></tp:taxon-name>] 27.V.1955, leg. M. Mroczkowski”. One larva, three exuviae, three pupae. Original label: “Kazimierz nad Wisłą [Kazimierz under Vistula] 16.VIII. 1955 ex larva, leg. et cult. M. Mroczkowski”.</p></tp:treatment-sec><tp:treatment-sec sec-type="description" id="SECID0EJYAE"><title>Description.</title><p>Larva, last instar. Body length 5.0–11.0 mm. Body fusiform, relatively long, flattened, not hunchbacked (Figs <xref ref-type="fig" rid="F1">1–3</xref>). Integument of head, nota, and terga brown. Head darker than terga. Tergal plates sclerotized (Figs <xref ref-type="fig" rid="F1">1–2</xref>), sterna hyaline and unpigmented (Fig. <xref ref-type="fig" rid="F1">3</xref>), femora and tibiae light yellowish (Figs <xref ref-type="fig" rid="F1">2–3</xref>). Thoracic terga I–III with distinctly dark brown patches at sides (Figs <xref ref-type="fig" rid="F1">1–3</xref>), sometimes extending to middle on terga II and III. Setae (spicisetae and hastisetae) on tegra and sterna brown (Figs <xref ref-type="fig" rid="F1">1–3</xref>). Head of hastisetae short; 3–4 times long as wide (Fig. <xref ref-type="fig" rid="F3">8</xref>). Head protracted and hypognathous (Figs <xref ref-type="fig" rid="F1">2</xref>, <xref ref-type="fig" rid="F1">3</xref>). Stemmata (probably 5) present on the head, arranged in two semi-oblique rows. Frons triangular (Fig. <xref ref-type="fig" rid="F3">9</xref>), without frontal, median tubercule; covered with spicisetae and nudisetae (the latter present only at the anterolateral angles of the frons); setal patterns as on Fig. <xref ref-type="fig" rid="F3">9</xref>. Antennae orientated anterolaterally (Fig. <xref ref-type="fig" rid="F1">1</xref>); composed of three antennomeres (Fig. <xref ref-type="fig" rid="F3">7</xref>). Terminal antennomere 3.0 times as long as wide, with two small sensory sensilla (appendages): one on the apex, second one under the apex; and two campaniform sensillae under half of length of antennomere (near base). Ratio of length of terminal antennomere to length of penultimate and antepenultimate antennomeres combined nearly 0.4:1.0. Sensorium in ventral position, below the apex of antennomere II. Single seta present on antennomere II near apex (opposite to sensorium). Three campaniform sensillae present on antennomere II – two under sensorium and one close to the base of the segment. Antennomere I <!--PageBreak-->with 3–7 long setae (probably there are not any campaniform sensillae (cs) (Fig. <xref ref-type="fig" rid="F3">7</xref>)). Gula separate from postmentum; epicranial stem present. Median endocarina absent. Labro-epipharyngeal margin with 12-14 setae in the outer series. Mesal (mp) of labro-epipharyngeal setae and second pair (p2) broad and spatulate. On ventral side of epipharynx distal epipharyngeal sensillae (dst) arranged in one group of 6 in two rows (four in the upper one, and two below), but not encircled by distinct furrow (they are loosely grouped in faintly defined fusiform callosity, Fig. <xref ref-type="fig" rid="F3">12</xref>). Four to six sensory cups in the subproximal epipharyngeal sensilla (sbp) are present. Middle pair larger and lateral sensilla smaller, directed down to the basal transverse row (br) of placoid sensillae. Epipharynx with nine sensory cups in the proximal transverse series (br). Epipharyngeal rods (er) present and diverging proximally. Lateral setae on epipharynx absent (Fig. <xref ref-type="fig" rid="F3">12</xref>). Dorsal surface of labro-epipharynx with many setae. Mandible brown with dark brown (almost black) apices; apical teeth and ventral accessory process absent. Apical half of mandible heavily sclerotized and sharply delineated from the basal half (Figs <xref ref-type="fig" rid="F3">10</xref>, <xref ref-type="fig" rid="F3">11</xref>). Mandibular mola and pseudomola absent. Hyaline lobe at ventral base of mandible absent. Prostheca falciform (Fig. <xref ref-type="fig" rid="F3">10</xref> and <xref ref-type="fig" rid="F3">11</xref>), brush of setae absent mesally near the mandibular base. Placoid sensillae (pls) present in basal part (in approximately 1/4 of the dorso-lateral length) of mandible (Fig. <xref ref-type="fig" rid="F3">10</xref>). Maxillary palp composed of three palpomeres with terminal palpomere longest. Ratio of terminal palpomere length to the two proceeding palpomeres combined 1.3:1.0. First palpomere with two seta (on the Fig. <xref ref-type="fig" rid="F3">14</xref> one of them is lacking), second palpomere with 3 setae (on the Fig. <xref ref-type="fig" rid="F3">14</xref> <!--PageBreak--><!--PageBreak-->two of them are lacking), and third palpomere with two campaniform sensillae and group of 5–6 small sensillae situated in the apical area (Fig. <xref ref-type="fig" rid="F3">14</xref>). Lacinia with two, heavy sclerotized lacinial teeth, straight at apex. Sclerotization of lacinia separated from stipes. Seven to as many as thirteen straight slender to thick setae present in a dorsomesal row on lacinia (dmr) (Fig. <xref ref-type="fig" rid="F3">13</xref>). Mesal row of setae on lacinia (msr) composed of one basally thickened seta (Fig. <xref ref-type="fig" rid="F3">14</xref>). Galea arising from stipes terminates close to the apex of lacinia. The apical area of galea covered densely with setae. Stipes with 14–18 long setae placed mainly near the anterio-lateral margin, two setae present near the inner margin (close to the first palpomere) (Fig. <xref ref-type="fig" rid="F3">14</xref>). Hypopharynx hyaline. Bridge sclerite (central part of the distal element of the hypopharyngeal sclerome) appearing jointed medially. Anterior arms of bridge sclerite and distal lateral sclerites of hypopharynx absent. Ligula with 13–15 lanceolate setae (Figs <xref ref-type="fig" rid="F3">15</xref> and <xref ref-type="fig" rid="F3">16</xref>). Labial palp with two palpomeres (Fig. <xref ref-type="fig" rid="F3">15</xref>). First segment wider than second segment; without setae on the disc. Terminal labial palpomere 2.0 times as long as wide, with group of 7–8 small sensillae in the apical area and two campaniform sensilla (cs) (Fig. <xref ref-type="fig" rid="F3">14</xref>).</p><p>Antecostal suture smooth and distinct, present on nota I–III and abdominal terga I–VIII. Acrotergites of notum I without setae (Fig. <xref ref-type="fig" rid="F4">17</xref>), while acrotergites of nota II–III and abdominal terga I–IX(?) with setae (Figs <xref ref-type="fig" rid="F4">18–21</xref>). Notum I with long, stout, large spicisetae along anterior (here directed anteriorly under the head) and lateral margin; only few spicisetae located along posterior margin (here directed latero-posteriorly and vertically - upright). The setae on the posterior margin are situated near the latero-posterior angle, with some additionally near the posterior suture, and some also present on central area of disc of notum I (Fig. <xref ref-type="fig" rid="F4">17</xref>). Nota II, III and all abdominal terga with median row of large spicisetae, and along lateral margins of terga (Figs <xref ref-type="fig" rid="F4">18</xref>, <xref ref-type="fig" rid="F4">20–21</xref>). They are mainly directed latero-posteriorly and vertically (upright). Hastisetae present both on nota I–III as well as on abdominal terga I–VIII, forming dense lateral brushes (= tufts) on abdominal terga, but the longest and the thickest are on segments (V)VI–VIII (the aggregation of hastisetae arises even from tergum IV and they become significantly denser and thicker closer to the posterior end of the body). Setal patterns of abdominal tergum I with numerous large spicisetae in median row and along lateral margin; posterior margin (under the median line of spicisetae) bearing mainly hastisetae (Fig. <xref ref-type="fig" rid="F4">18</xref>). Abdominal tergum VII as illustrated (Fig. <xref ref-type="fig" rid="F4">20</xref>). Abdominal tergum VIII without pair of abdominal pits (oval apertures); setal patterns as illustrated (Fig. <xref ref-type="fig" rid="F4">21</xref>). Abdominal tergum IX reduced with numerous long spicisetae (Fig. <xref ref-type="fig" rid="F4">19</xref>). Legs (tibia, femur and trochanter) covered with many lanceolate setae. Claws dark brown. Ratio of tibial to femoral length 0.8:1.0. Pretarsus with two narrow lanceolate setae inserted at base. Length of posterior pretarsal seta equal to anterior pretarsal seta.</p><p>Pupa: length 5.0–7.0 mm (Figs <xref ref-type="fig" rid="F2">4–6</xref>). Integument yellowish brown with erect, brown coloured spicisetae distributed rather uniformly on head, dorsum, and wings. The longest spicisetae present on head (Figs <xref ref-type="fig" rid="F2">4–6</xref>). Gin traps and urogomphi absent (Figs <xref ref-type="fig" rid="F2">4–5</xref>). Pupa remains within the last exuvia (= larval skin, Fig. <xref ref-type="fig" rid="F2">4</xref>). It is anchored by two clusters of long fine setae inserted on each side of the abdominal tergum VIII.</p><!--PageBreak--><!--PageBreak--></tp:treatment-sec><tp:treatment-sec sec-type="distribution" id="SECID0EK5AE"><title>Distribution.</title><p>Widely distributed in Europe. The species has been also recorded from the Caucasus (<xref ref-type="bibr" rid="B13">Háva 2015</xref>).</p></tp:treatment-sec><tp:treatment-sec sec-type="biology" id="SECID0EU5AE"><title>Biology.</title><p>Adults are seen from April to October (in Poland) and can have two generations per year. The species overwinters as either an adult or larva. Individuals can be found on the bark of trees, close to places with leaking sap, under bark (including that of elm, larch, oak, crab apple, sycamore, willow, maple, ash, and beech trees), in spider webs, inside bird nests or boxes, bee hives, or on the walls of old timber-built houses or barns (<xref ref-type="bibr" rid="B37">Mroczkowski 1975</xref>, <xref ref-type="bibr" rid="B40">Peacock 1993</xref>, <xref ref-type="bibr" rid="B17">Kadej 2005</xref>, <xref ref-type="bibr" rid="B7">Byk et al. 2006</xref>).</p><p>The immature stages have been found in nests of different <tp:taxon-name><tp:taxon-name-part taxon-name-part-type="infraorder">Aculeata</tp:taxon-name-part></tp:taxon-name> (where they feed on both their food and exuviae and pupae). <xref ref-type="bibr" rid="B5">Brechtel (1986)</xref> and <xref ref-type="bibr" rid="B39">O´Toole (2010)</xref> recorded the larva of <italic><tp:taxon-name><tp:taxon-name-part taxon-name-part-type="genus" reg="Megatoma">M.</tp:taxon-name-part> <tp:taxon-name-part taxon-name-part-type="species" reg="undata">undata</tp:taxon-name-part></tp:taxon-name></italic> from nests of <italic><tp:taxon-name><tp:taxon-name-part taxon-name-part-type="genus" reg="Osmia">Osmia</tp:taxon-name-part> <tp:taxon-name-part taxon-name-part-type="species" reg="rufa">rufa</tp:taxon-name-part></tp:taxon-name></italic> (Linnaeus, 1758), while <xref ref-type="bibr" rid="B41">Rey (1887)</xref> described it from galleries of saproxylic bees <italic><tp:taxon-name><tp:taxon-name-part taxon-name-part-type="genus" reg="Xylocopa">Xylocopa</tp:taxon-name-part> <tp:taxon-name-part taxon-name-part-type="species" reg="violacea">violacea</tp:taxon-name-part></tp:taxon-name></italic> (Linnaeus, 1758). It has also been recorded as a predator of the pupae of the moth <italic><tp:taxon-name><tp:taxon-name-part taxon-name-part-type="genus" reg="Lymantria">Lymantria</tp:taxon-name-part> <tp:taxon-name-part taxon-name-part-type="species" reg="dispar">dispar</tp:taxon-name-part></tp:taxon-name></italic> (Linnaeus, 1758) in oak forests (<xref ref-type="bibr" rid="B35">Mihalache et al. 1995</xref>). According to observations of <xref ref-type="bibr" rid="B39">O´Toole (2010)</xref> larvae feed on larval exuviae of the red mason bee, their fecal pellets, on the silk cocoons spun by the pre-pupal bees as well as on dead adults. In buildings, larvae feed on products of animal origin such as dry insect specimens in collections, skins, furs, and old wool (<xref ref-type="bibr" rid="B11">Fowler 1889</xref>, <xref ref-type="bibr" rid="B16">Joy 1932</xref>, <xref ref-type="bibr" rid="B42">Takano et al. 2012</xref>).</p><p>Unlike the larvae, adults feed on pollen (<xref ref-type="bibr" rid="B37">Mroczkowski 1975</xref>, <xref ref-type="bibr" rid="B40">Peacock 1993</xref>). Beetles were most often found in their breeding sites, and rarely on flowers. <xref ref-type="bibr" rid="B15">Hunter (1959)</xref> reported both adults and larva from larval burrows of cerambycids such as <italic><tp:taxon-name><tp:taxon-name-part taxon-name-part-type="genus" reg="Molorchus">Molorchus</tp:taxon-name-part> <tp:taxon-name-part taxon-name-part-type="species" reg="minor">minor</tp:taxon-name-part></tp:taxon-name></italic> (Linnaeus, 1758), <italic><tp:taxon-name><tp:taxon-name-part taxon-name-part-type="genus" reg="Tetropium">Tetropium</tp:taxon-name-part> <tp:taxon-name-part taxon-name-part-type="species" reg="gabrieli">gabrieli</tp:taxon-name-part></tp:taxon-name></italic> Weise, 1905 and <italic><tp:taxon-name><tp:taxon-name-part taxon-name-part-type="genus" reg="Anaglyptus">Anaglyptus</tp:taxon-name-part> <tp:taxon-name-part taxon-name-part-type="species" reg="mysticus">mysticus</tp:taxon-name-part></tp:taxon-name></italic> (Linnaeus, 1758). <xref ref-type="bibr" rid="B1">Allen (1958)</xref> observed <italic><tp:taxon-name><tp:taxon-name-part taxon-name-part-type="genus" reg="Megatoma">M.</tp:taxon-name-part> <tp:taxon-name-part taxon-name-part-type="species" reg="undata">undata</tp:taxon-name-part></tp:taxon-name></italic> associated with the spider <italic><tp:taxon-name><tp:taxon-name-part taxon-name-part-type="genus" reg="Salticus">Salticus</tp:taxon-name-part> <tp:taxon-name-part taxon-name-part-type="species" reg="scenicus">scenicus</tp:taxon-name-part></tp:taxon-name></italic> (Clerck, 1757).</p></tp:treatment-sec><tp:treatment-sec sec-type="Economic importance" id="SECID0EDEAG"><title>Economic importance.</title><p>In this regard, this species has low importance because it has never been recorded on a mass scale and occurs mostly in natural conditions (<xref ref-type="bibr" rid="B37">Mroczkowski 1975</xref>). It is generally an “outdoor” species that occasionally enters houses to feed on products of animal origin. Thus, the species has not been classified as a typical pest (<xref ref-type="bibr" rid="B42">Takano et al. 2012</xref>). Moreover, some authors have even classified this species as a saproxylic beetle (<xref ref-type="bibr" rid="B7">Byk et al. 2006</xref>, <xref ref-type="bibr" rid="B39">O´Toole 2010</xref>) or a woodland indicator (<xref ref-type="bibr" rid="B12">Garland 1983</xref>).</p><fig id="F1" position="float" orientation="portrait"><label>Figures 1–3.</label><caption><p>Mature larva of <tp:taxon-name><tp:taxon-name-part taxon-name-part-type="genus" reg="Megatoma">Megatoma</tp:taxon-name-part> <tp:taxon-name-part taxon-name-part-type="sensu">(s. str.)</tp:taxon-name-part> <tp:taxon-name-part taxon-name-part-type="species" reg="undata">undata</tp:taxon-name-part></tp:taxon-name> (Linnaeus, 1758). <bold>1</bold> Dorsal view <bold>2</bold> Lateral view <bold>3</bold> Ventral view. Scale bar 0.1 mm.</p></caption><graphic xmlns:xlink="http://www.w3.org/1999/xlink" xlink:href="zookeys-698-059-g001.jpg" position="float" orientation="portrait" xlink:type="simple" id="oo_156154.jpg"/></fig><fig id="F2" position="float" orientation="portrait"><label>Figures 4–6.</label><caption><p>Pupa of <tp:taxon-name><tp:taxon-name-part taxon-name-part-type="genus" reg="Megatoma">Megatoma</tp:taxon-name-part> <tp:taxon-name-part taxon-name-part-type="sensu">(s. str.)</tp:taxon-name-part> <tp:taxon-name-part taxon-name-part-type="species" reg="undata">undata</tp:taxon-name-part></tp:taxon-name> (Linnaeus, 1758). <bold>4</bold> Dorsal view (pupa inside of the last larval skin) <bold>5</bold> Dorsal view <bold>6</bold> Latero-ventral view. Scale bar 0.1 mm.</p></caption><graphic xmlns:xlink="http://www.w3.org/1999/xlink" xlink:href="zookeys-698-059-g002.jpg" position="float" orientation="portrait" xlink:type="simple" id="oo_156155.jpg"/></fig><fig id="F3" position="float" orientation="portrait"><label>Figures 7–16.</label><caption><p>Mature larva of <tp:taxon-name><tp:taxon-name-part taxon-name-part-type="genus" reg="Megatoma">Megatoma</tp:taxon-name-part> <tp:taxon-name-part taxon-name-part-type="sensu">(s. str.)</tp:taxon-name-part> <tp:taxon-name-part taxon-name-part-type="species" reg="undata">undata</tp:taxon-name-part></tp:taxon-name> (Linnaeus, 1758). <bold>7</bold> Antenna (dorso-fronto-lateral) <bold>8</bold> Head (apex) of hastiseta <bold>9</bold> Frons (dorsal) <bold>10</bold> Mandibula (dorsolateral) <bold>11</bold> Mandibula (dorsal) <bold>12</bold> Epipharynx (ventral) <bold>13</bold> Lacinia <bold>14</bold> Maxilla <bold>15</bold> Labium with labial palp (frontolateral) <bold>16</bold> Labium with labial palpi (frontal). Scale bar 0.1 mm.</p></caption><graphic xmlns:xlink="http://www.w3.org/1999/xlink" xlink:href="zookeys-698-059-g003.jpg" position="float" orientation="portrait" xlink:type="simple" id="oo_156156.jpg"/></fig><fig id="F4" position="float" orientation="portrait"><label>Figures 17–21.</label><caption><p>Mature larva of <italic><tp:taxon-name><tp:taxon-name-part taxon-name-part-type="genus" reg="Megatoma">Megatoma</tp:taxon-name-part></tp:taxon-name></italic> (<italic>s. str.</italic>) <italic><tp:taxon-name><tp:taxon-name-part taxon-name-part-type="species" reg="undata">undata</tp:taxon-name-part></tp:taxon-name></italic> (Linnaeus, 1758). <bold>17</bold> Pronotum (dorsal, left half; circles with central ring represents points of insertion of spicisetae, small circles represents points of insertion of hastisetae) <bold>18</bold> Abdominal tergum I (dorsal, right half; circles with central ring represents points of insertion of spicisetae, small circles represents points of insertion of hastisetae) <bold>19</bold> Abdominal tergum IX (dorsal, circles with central ring represents points of insertion of spicisetae) <bold>20</bold> Abdominal tergum VII (dorsal, right half; circles with central ring represents points of insertion of spicisetae, small circles represents points of insertion of hastisetae) <bold>21</bold> Abdominal tergum VIII (dorsal, right half; circles with central ring represents points of insertion of spicisetae, small circles represents points of insertion of hastisetae). Scale bar 0.1 mm.</p></caption><graphic xmlns:xlink="http://www.w3.org/1999/xlink" xlink:href="zookeys-698-059-g004.jpg" position="float" orientation="portrait" xlink:type="simple" id="oo_156157.jpg"/></fig></tp:treatment-sec><ref-list><ref id="B13"><mixed-citation xmlns:xlink="http://www.w3.org/1999/xlink" xlink:type="simple">
          <person-group><name name-style="western"><surname>Háva</surname><given-names>J</given-names></name></person-group> (<year>2015</year>) <source>World Catalogue of Insects. Volume 13. <tp:taxon-name><tp:taxon-name-part taxon-name-part-type="family">Dermestidae</tp:taxon-name-part></tp:taxon-name> (<tp:taxon-name><tp:taxon-name-part taxon-name-part-type="order">Coleoptera</tp:taxon-name-part></tp:taxon-name>).</source> <publisher-name>Brill</publisher-name>, <publisher-loc>Leiden/Boston</publisher-loc>, <size units="page">419 pp</size>.</mixed-citation></ref><ref id="B37"><mixed-citation xmlns:xlink="http://www.w3.org/1999/xlink" xlink:type="simple">
          <person-group><name name-style="western"><surname>Mroczkowski</surname><given-names>M</given-names></name></person-group> (<year>1975</year>) <source><tp:taxon-name><tp:taxon-name-part taxon-name-part-type="family">Dermestidae</tp:taxon-name-part></tp:taxon-name>, Skórnikowate (<tp:taxon-name><tp:taxon-name-part taxon-name-part-type="class">Insecta</tp:taxon-name-part></tp:taxon-name>: <tp:taxon-name><tp:taxon-name-part taxon-name-part-type="order">Coleoptera</tp:taxon-name-part></tp:taxon-name>). Fauna Polski. Tom 4.</source> <publisher-name>Polska Akademia Nauk</publisher-name>, <publisher-loc>Instytut Zoologii, Warszawa</publisher-loc>, <size units="page">162 pp</size>.</mixed-citation></ref><ref id="B40"><mixed-citation xmlns:xlink="http://www.w3.org/1999/xlink" xlink:type="simple">
          <person-group><name name-style="western"><surname>Peacock</surname><given-names>ER</given-names></name></person-group> (<year>1993</year>) <article-title>Adults and larvae of hide, larder and carpet beetles and their relatives (<tp:taxon-name><tp:taxon-name-part taxon-name-part-type="order">Coleoptera</tp:taxon-name-part></tp:taxon-name>: <tp:taxon-name><tp:taxon-name-part taxon-name-part-type="family">Dermestidae</tp:taxon-name-part></tp:taxon-name>) and of derodontid beetles (<tp:taxon-name><tp:taxon-name-part taxon-name-part-type="order">Coleoptera</tp:taxon-name-part></tp:taxon-name>: <tp:taxon-name><tp:taxon-name-part taxon-name-part-type="family">Derodontidae</tp:taxon-name-part></tp:taxon-name>).</article-title> <source>Handbooks for the identification of British Insects</source> <volume>5</volume>: <fpage>1</fpage>–<lpage>144</lpage>.</mixed-citation></ref><ref id="B17"><mixed-citation xmlns:xlink="http://www.w3.org/1999/xlink" xlink:type="simple">
          <person-group><name name-style="western"><surname>Kadej</surname><given-names>M</given-names></name></person-group> (<year>2005</year>) <article-title>Dane o występowaniu przedstawicieli <tp:taxon-name><tp:taxon-name-part taxon-name-part-type="family">Dermestidae</tp:taxon-name-part></tp:taxon-name> (<tp:taxon-name><tp:taxon-name-part taxon-name-part-type="order">Coleoptera</tp:taxon-name-part></tp:taxon-name>) w Polsce.</article-title> <source>Wiadomości Entomologiczne</source> <volume>24</volume>(<issue>1</issue>): <fpage>21</fpage>–<lpage>31</lpage>.</mixed-citation></ref><ref id="B7"><mixed-citation xmlns:xlink="http://www.w3.org/1999/xlink" xlink:type="simple">
          <person-group><name name-style="western"><surname>Byk</surname><given-names>A</given-names></name><name name-style="western"><surname>Mokrzycki</surname><given-names>T</given-names></name><name name-style="western"><surname>Perliński</surname><given-names>S</given-names></name><name name-style="western"><surname>Rutkiewicz</surname><given-names>A</given-names></name></person-group> (<year>2006</year>) <article-title>Saproxylic beetles—in the monitoring of anthropogenic transformations of Białowieża Primeval Forest.</article-title> In: <person-group><name name-style="western"><surname>Szujecki</surname><given-names>A</given-names></name></person-group> (<role>Ed.</role>) <issue-title>Zooindication-based monitoring of anthropogenic transformations in Białowieża Primeval Forest.</issue-title> <source>Warsaw Agricultural University Press, Warsaw</source>, <fpage>325</fpage>–<lpage>397</lpage>.</mixed-citation></ref><ref id="B5"><mixed-citation xmlns:xlink="http://www.w3.org/1999/xlink" xlink:type="simple">
          <person-group><name name-style="western"><surname>Brechtel</surname><given-names>F</given-names></name></person-group> (<year>1986</year>) <source>Die Stechimmenfauna des Bienwaldes und seiner Randbereiche (Südpfalz) unter besonderer Berücksichtigung der Ökologie kunstnestbewohnender Arten.</source> <publisher-name>Pollichia</publisher-name>, <publisher-loc>Bad Durkheim</publisher-loc>, <size units="page">282 pp</size>.</mixed-citation></ref><ref id="B39"><mixed-citation xmlns:xlink="http://www.w3.org/1999/xlink" xlink:type="simple">
          <person-group><name name-style="western"><surname>O´Toole</surname><given-names>Ch</given-names></name></person-group> (<year>2010</year>) <article-title>First British record of <italic><tp:taxon-name><tp:taxon-name-part taxon-name-part-type="genus">Megatoma</tp:taxon-name-part> <tp:taxon-name-part taxon-name-part-type="species">undata</tp:taxon-name-part></tp:taxon-name></italic> (Linnaeus) (<tp:taxon-name><tp:taxon-name-part taxon-name-part-type="family">Dermestidae</tp:taxon-name-part></tp:taxon-name>) from nests of the red mason bee, <italic><tp:taxon-name><tp:taxon-name-part taxon-name-part-type="genus">Osmia</tp:taxon-name-part> <tp:taxon-name-part taxon-name-part-type="species">rufa</tp:taxon-name-part></tp:taxon-name></italic> (Linnaeus), with observations on larval behaviour.</article-title> <source>The Coleopterist</source> <volume>19</volume>: <fpage>65</fpage>–<lpage>73</lpage>.</mixed-citation></ref><ref id="B41"><mixed-citation xmlns:xlink="http://www.w3.org/1999/xlink" xlink:type="simple">
          <person-group><name name-style="western"><surname>Rey</surname><given-names>C</given-names></name></person-group> (<year>1887</year>) <article-title>Essai d’etudes sur certaines larves de Coléoptères et description de quelques especes inedites ou peu connues.</article-title> <source>Annales de la Société Linnéenne de Lyon</source> <volume>33</volume>: <fpage>131</fpage>–<lpage>256</lpage>.</mixed-citation></ref><ref id="B35"><mixed-citation xmlns:xlink="http://www.w3.org/1999/xlink" xlink:type="simple">
          <person-group><name name-style="western"><surname>Mihalache</surname><given-names>G</given-names></name><name name-style="western"><surname>Ciornei</surname><given-names>C</given-names></name><name name-style="western"><surname>Tomescu</surname><given-names>R</given-names></name></person-group> (<year>1995</year>) <article-title>The role of parasitoid and predatory insects in limiting the outbreak of gypsy moth (<italic><tp:taxon-name><tp:taxon-name-part taxon-name-part-type="genus">Lymantria</tp:taxon-name-part> <tp:taxon-name-part taxon-name-part-type="species">dispar</tp:taxon-name-part></tp:taxon-name></italic>) in the oak stands of Romania.</article-title> In: <person-group><name name-style="western"><surname>Malinowski</surname><given-names>H</given-names></name><name name-style="western"><surname>Tsankov</surname><given-names>G</given-names></name></person-group> (<role>Eds</role>) <issue-title>Biological and integrated forest protection.</issue-title> <source>Proceedings of the international symposium. 3rd meeting of EPS/IOBC September 12–16, 1994, Sękocin, Poland. Forest Research Institute, Warsaw, Poland</source>, <fpage>157</fpage>–<lpage>170</lpage>.</mixed-citation></ref><ref id="B11"><mixed-citation xmlns:xlink="http://www.w3.org/1999/xlink" xlink:type="simple">
          <person-group><name name-style="western"><surname>Fowler</surname><given-names>WW</given-names></name></person-group> (<year>1889</year>) <source>The <tp:taxon-name><tp:taxon-name-part taxon-name-part-type="order">Coleoptera</tp:taxon-name-part></tp:taxon-name> of the British Islands. A descriptive account of the families, genera, and species indigenous to Great Britain and Ireland, with notes as to localities, habitats, etc. Vol. III. <tp:taxon-name><tp:taxon-name-part taxon-name-part-type="clade">Clavicornia</tp:taxon-name-part></tp:taxon-name> (<tp:taxon-name><tp:taxon-name-part taxon-name-part-type="family">Leptinidae</tp:taxon-name-part></tp:taxon-name>-<tp:taxon-name><tp:taxon-name-part taxon-name-part-type="family">Heteroceridae</tp:taxon-name-part></tp:taxon-name>.).</source> <publisher-name>Reeve &amp; Co.</publisher-name>, <publisher-loc>London</publisher-loc>, <size units="page">399 pp</size>.</mixed-citation></ref><ref id="B16"><mixed-citation xmlns:xlink="http://www.w3.org/1999/xlink" xlink:type="simple">
          <person-group><name name-style="western"><surname>Joy</surname><given-names>NH</given-names></name></person-group> (<year>1932</year>) A Practical Handbook of British Beetles. H.F. &amp; G.Witherby, London.</mixed-citation></ref><ref id="B42"><mixed-citation xmlns:xlink="http://www.w3.org/1999/xlink" xlink:type="simple">
          <person-group><name name-style="western"><surname>Takano</surname><given-names>H</given-names></name><name name-style="western"><surname>Garner</surname><given-names>BH</given-names></name><name name-style="western"><surname>Barclay</surname><given-names>MVL</given-names></name></person-group> (<year>2012</year>) <article-title><italic><tp:taxon-name><tp:taxon-name-part taxon-name-part-type="genus">Megatoma</tp:taxon-name-part> <tp:taxon-name-part taxon-name-part-type="species">undata</tp:taxon-name-part></tp:taxon-name></italic> (Linnaeus) (<tp:taxon-name><tp:taxon-name-part taxon-name-part-type="family">Dermestidae</tp:taxon-name-part></tp:taxon-name>) attacking dry insect specimens in a collection.</article-title> <source>The Coleopterist</source> <volume>21</volume>(<issue>3</issue>): <fpage>113</fpage>–<lpage>114</lpage>.</mixed-citation></ref><ref id="B15"><mixed-citation xmlns:xlink="http://www.w3.org/1999/xlink" xlink:type="simple">
          <person-group><name name-style="western"><surname>Hunter</surname><given-names>FA</given-names></name></person-group> (<year>1959</year>) <italic><tp:taxon-name><tp:taxon-name-part taxon-name-part-type="genus">Megatoma</tp:taxon-name-part> <tp:taxon-name-part taxon-name-part-type="species">undata</tp:taxon-name-part></tp:taxon-name></italic> (L.) (Col., <tp:taxon-name><tp:taxon-name-part taxon-name-part-type="family">Dermestidae</tp:taxon-name-part></tp:taxon-name>) associated with Cerambycids. Entomologist´s Monthly Magazine 95: 43.</mixed-citation></ref><ref id="B1"><mixed-citation xmlns:xlink="http://www.w3.org/1999/xlink" xlink:type="simple">
          <person-group><name name-style="western"><surname>Allen</surname><given-names>AA</given-names></name></person-group> (<year>1958</year>) An observation on the beetle <italic><tp:taxon-name><tp:taxon-name-part taxon-name-part-type="genus">Megatoma</tp:taxon-name-part> <tp:taxon-name-part taxon-name-part-type="species">undata</tp:taxon-name-part></tp:taxon-name></italic> Er. (<tp:taxon-name><tp:taxon-name-part taxon-name-part-type="family">Dermestidae</tp:taxon-name-part></tp:taxon-name>) in association with the spider <italic><tp:taxon-name><tp:taxon-name-part taxon-name-part-type="genus">Salticus</tp:taxon-name-part> <tp:taxon-name-part taxon-name-part-type="species">scenicus</tp:taxon-name-part></tp:taxon-name></italic> Clk. (<tp:taxon-name><tp:taxon-name-part taxon-name-part-type="family">Attidae</tp:taxon-name-part></tp:taxon-name>). Entomologist´s Monthly Magazine 94: 256.</mixed-citation></ref><ref id="B12"><mixed-citation xmlns:xlink="http://www.w3.org/1999/xlink" xlink:type="simple">
          <person-group><name name-style="western"><surname>Garland</surname><given-names>SP</given-names></name></person-group> (<year>1983</year>) <article-title>Beetles as primary woodland indicators.</article-title> <source>Sorby Record</source> <volume>21</volume>: <fpage>3</fpage>–<lpage>38</lpage>.</mixed-citation></ref></ref-list></tp:taxon-treatment>
